# Supplementary material for: Aspirin versus low-molecular-weight heparin for venous thromboembolism prophylaxis in orthopaedic trauma patients: A patient-centered randomized controlled trial
Source: PLoS One. 2020 Aug 3;15(8):e0235628. doi: 10.1371/journal.pone.0235628 (PMC7398524; doi:10.1371/journal.pone.0235628)
Supplement: S2 File — (XLSX) [file pone.0235628.s002.xlsx]

## Sheet: ADAPTdata
ID	Treat	Death.Imp	Clot.Imp	Reop.Imp	Bleed.Imp	Weight.Outcome	EventFree	EventFree.Days	EndState	EndState.Days	Death	Death.Days	Hgb	Hgb.Days	Transfuse	Transfuse.Days	Hematoma	Hematoma.Days	GIBleed	GIBleed.Days	OthBleed	OthBleed.Days	DistalDVT	DistalDVT.Days	ProxDVT	ProxDVT.Days	PE	PE.Days	SSI	SSI.Days	age	sex	Race	BMI	BMI_Cat	tobacco	vtepast	ulcer	diabetes	cancer	estrogenhome	plavixhome	asahome	injurytypedescrip	immune	ueinj	pelvisorleinj	Non-Weightbearing_LE@discharge	ISS
1061	Lovenox	1	0.0548	0.0153	0.0099	1.0198	0	0	0	90	1	23	1	2	1	2	0		0		0		0		0		0		0		80	0	White	20.3102	Normal	0	0	0	1	0	0	0	1	Blunt	0	0	1	0	10
1259	ASA	1	0.0548	0.0153	0.0099	1	0	0	0	90	1	26	0		0		0		0		0		0		0		0		0		58	0	White	28.008	Over	0	0	0	0	0	0	0	0	Blunt	0	0	1	0	4
1298	ASA	1	0.0548	0.0153	0.0099	1	0	0	0	90	1	46	0		0		0		0		0		0		0		0		0		58	0	White	26.5011	Over	1	0	0	0	0	0	0	0	Blunt	0	0	1	1	5
1227	ASA	1	0.0548	0.0153	0.0099	0.1842	0	0	0	90	0		0		1	2	0		0		1	86	1	8	1	8	1	7	0		39	0	White	23.1416	Normal	1	0	0	0	0	0	0	0	Blunt	0	1	1	1	22
1101	Lovenox	1	0.0548	0.0153	0.0099	0.1644	0	0	0	90	0		0		0		0		0		0		1	2	1	2	1	1	0		31	0	Black	25.7543	Over	0	0	0	0	0	0	0	0	Blunt	0	0	1	0	14
1047	ASA	1	0.0548	0.0153	0.0099	0.1393	0	0	0	90	0		1	5	1	5	0		0		1	5	1	3	1	3	0		0		68	0	Black	25.6805	Over	0	0	0	0	1	0	0	1	Blunt	1	0	1	0	8
1309	ASA	1	0.0548	0.0153	0.0099	0.1096	0	0	0	90	0		0		0		0		0		0		1	51	1	51	0		0		57	0	White	32.0069	Obese	0	0	0	0	0	0	0	0	Blunt	0	0	1	0	9
1019	ASA	1	0.0548	0.0153	0.0099	0.0899	0	0	0	90	0		0		1	9	1	9	0		0		1	15	0		0		1		55	0	Mixed	21.9825	Normal	0	0	0	0	0	0	0	0	Blunt	0	1	1	0	17
1316	Lovenox	1	0.0548	0.0153	0.0099	0.0845	0	0	0	90	0		1	3	1	4	1	34	0		0		0		1	4	0		0		52	0	Black	32.2863	Obese	0	0	0	0	0	0	0	0	Blunt	0	0	1	1	17
1321	Lovenox	1	0.0548	0.0153	0.0099	0.0845	0	0	0	90	0		1	4	1	4	0		1	75	0		0		0		1	6	0		73	0	White	23.5294	Normal	1	0	0	0	0	0	0	0	Blunt	0	1	1	1	4
1039	Lovenox	1	0.0548	0.0153	0.0099	0.0746	0	0	0	90	0		1	1	1	1	0		0		0		0		1	35	0		0		34	0	White	28.6969	Over	1	0	0	0	0	0	0	0	Blunt	0	0	1	1	22
1077	ASA	1	0.0548	0.0153	0.0099	0.0647	0	0	0	90	0		0		1	2	0		0		0		1	16	0		0		0		26	0	White	23.488	Normal	1	0	0	0	0	0	0	0	Blunt	0	0	1	1	17
1147	ASA	1	0.0548	0.0153	0.0099	0.0647	0	0	0	90	0		0		1	9	0		0		0		0		1	22	0		0		59	1	White	26.5928	Over	0	1	0	0	0	0	0	1		0	0	1	0
1168	ASA	1	0.0548	0.0153	0.0099	0.0647	0	0	0	90	0		0		1	2	0		0		0		0		1	9	0		0		35	0	Black	34.5208	Obese	0	0	0	0	0	0	0	0	Blunt	0	1	1	1	29
1206	ASA	1	0.0548	0.0153	0.0099	0.0647	0	0	0	90	0		0		1	5	0		0		0		1	7	0		0		0		63	0	White	24.5186	Normal	0	0	0	0	1	0	0	1	Blunt	0	0	1	1	10
1250	Lovenox	1	0.0548	0.0153	0.0099	0.0647	0	0	0	90	0		0		1	4	0		0		0		0		0		1	5	0		22	1	Black	28.9116	Over	1	0	0	0	0	0	0	0	Blunt	0	0	1	1	12
1032	Lovenox	1	0.0548	0.0153	0.0099	0.0548	0	0	0	90	0		0		0		0		0		0		1	9	0		0		0		84	1	White	31.0074	Obese	0	1	0	0	0	0	0	0	Blunt	1	0	1	0	9
1066	ASA	1	0.0548	0.0153	0.0099	0.0548	0	0	0	90	0		0		0		0		0		0		0		1	41	0		0		77	1	White	41.9105	Obese	0	1	1	0	0	0	0	1		0	1	0	0
1122	Lovenox	1	0.0548	0.0153	0.0099	0.0548	0	0	0	90	0		0		0		0		0		0		0		0		1	6	0		74	1	White	23.6996	Normal	0	0	0	0	0	0	0	1	Blunt	0	1	1	1	22
1161	Lovenox	1	0.0548	0.0153	0.0099	0.0548	0	0	0	90	0		0		0		0		0		0		0		0		1	38	0		52	0	White	26.4802	Over	1	0	0	0	0	0	0	0	Blunt	0	0	1	1	22
1176	Lovenox	1	0.0548	0.0153	0.0099	0.0548	0	0	0	90	0		0		0		0		0		0		0		0		1	8	0		49	0	Black	29.8739	Over	0	0	0	0	0	0	0	0	Blunt	0	1	1	0	22
1228	ASA	1	0.0548	0.0153	0.0099	0.0548	0	0	0	90	0		0		0		0		0		0		0		0		1	44	0		41	0	Black	24.4898	Normal	1	0	0	0	0	0	0	0	Blunt	0	1	1	0	9
1254	Lovenox	1	0.0548	0.0153	0.0099	0.0548	0	0	0	90	0		0		0		0		0		0		1	6	0		0		0		51	0	White	38.5094	Obese	1	0	0	1	0	0	0	0	Blunt	0	0	1	0	10
1294	ASA	1	0.0548	0.0153	0.0099	0.0396	0	0	0	90	0		1	8	1	8	0		1	7	1	7	0		0		0		0		48	1	White	66.2799	Obese	0	0	0	0	1	0	0	0	Blunt	1	0	1	0
1073	ASA	1	0.0548	0.0153	0.0099	0.0351	0	0	0	90	0		1	2	1	5	0		0		0		0		0		0		1		57	1	White	36.6542	Obese	0	0	0	1	0	0	0	0	Blunt	0	0	1	1	19
1215	Lovenox	1	0.0548	0.0153	0.0099	0.0351	0	0	0	90	0		1	2	1	4	0		0		0		0		0		0		1		59	0	White	32.4617	Obese	0	0	0	0	0	0	0	1	Blunt	0	1	1	1	22
1238	Lovenox	1	0.0548	0.0153	0.0099	0.0351	0	0	0	90	0		1	2	1	4	0		0		0		0		0		0		1	17	23	0	Black	22.4	Normal	0	1	0	0	0	0	0	0	Blunt	0	0	1	1	9
1182	ASA	1	0.0548	0.0153	0.0099	0.0252	0	0	0	90	0		0		1	1	0		0		0		0		0		0		1	30	73	0	Black	26.6817	Over	1	1	1	0	0	0	0	0	Other	1	0	1	1
1205	Lovenox	1	0.0548	0.0153	0.0099	0.0252	0	0	0	90	0		1	1	0		0		0		0		0		0		0		1		25	0	White	29.6225	Over	1	0	0	0	0	0	0	0	Blunt	0	0	1	0	9
1255	Lovenox	1	0.0548	0.0153	0.0099	0.0252	0	0	0	90	0		1	2	0		0		0		0		0		0		0		1		24	0	White	48.1175	Obese	1	0	0	0	0	0	0	0	Blunt	0	0	1	1	4
1256	ASA	1	0.0548	0.0153	0.0099	0.0252	0	0	0	90	0		0		1	2	0		0		0		0		0		0		1	32	58	0	White	18.2663	Under	1	0	1	1	0	0	0	0	Blunt	0	0	1	1	12
1286	Lovenox	1	0.0548	0.0153	0.0099	0.0252	0	0	0	90	0		1	1	0		0		0		0		0		0		0		1		30	0	White	36.5379	Obese	0	0		0	0		0	0	Blunt	0	1	1	1	10
1313	ASA	1	0.0548	0.0153	0.0099	0.0252	0	0	0	90	0		0		1	18	0		0		0		0		0		0		1	18	34	0	White	33.6447	Obese	1	0	0	0	0	0	0	0	Blunt	0	0	1	0	29
1329	ASA	1	0.0548	0.0153	0.0099	0.0252	0	0	0	90	0		0		1	2	0		0		0		0		0		0		1		65	0	Black	30.0926	Obese	0	0	0	0	0	0	0	0	Blunt	0	0	1	1
1023	ASA	1	0.0548	0.0153	0.0099	0.0198	0	0	0	90	0		1	3	1	2	0		0		0		0		0		0		0		53	0	White	17.8823	Under	1	0	0	0	0	0	0	1	Blunt	0	0	1	1	14
1027	ASA	1	0.0548	0.0153	0.0099	0.0198	0	0	0	90	0		0		1	4	0		0		1	12	0		0		0		0		88	0	White	12.3292	Under	0	0	0	0	0	0	0	0	Blunt	0	0	1	0	22
1051	Lovenox	1	0.0548	0.0153	0.0099	0.0198	0	0	0	90	0		1	1	1	1	0		0		0		0		0		0		0		73	0	White	24.6853	Normal	0	0	0	0	0	0	0	0	Blunt	0	1	0	0	9
1070	ASA	1	0.0548	0.0153	0.0099	0.0198	0	0	0	90	0		1	2	1	4	0		0		0		0		0		0		0		60	0	White	40.7311	Obese	0	0	0	0	0	0	0	0	Blunt	0	0	1	1	10
1071	Lovenox	1	0.0548	0.0153	0.0099	0.0198	0	0	0	90	0		1	2	1	2	0		0		0		0		0		0		0		73	1	Black	34.5675	Obese	0	0	0	0	0	0	0	1	Blunt	0	1	1	1	9
1074	Lovenox	1	0.0548	0.0153	0.0099	0.0198	0	0	0	90	0		1	3	1	3	0		0		0		0		0		0		0		36	0	Black	33.8616	Obese	0	0	0	0	0	0	0	0	Penetrating	0	0	1	1	10
1084	Lovenox	1	0.0548	0.0153	0.0099	0.0198	0	0	0	90	0		1	4	1	4	0		0		0		0		0		0		0		34	0	Black	25.3062	Over	1	0	0	0	0	0	0	0	Blunt	0	1	1	0	17
1114	Lovenox	1	0.0548	0.0153	0.0099	0.0198	0	0	0	90	0		1	4	1	5	0		0		0		0		0		0		0		24	0	Black	21.9737	Normal	0	0	0	0	0	0	0	0	Blunt	0	0	1	0	12
1117	ASA	1	0.0548	0.0153	0.0099	0.0198	0	0	0	90	0		1	3	1	4	0		0		0		0		0		0		0		50	0	Black	29.873	Over	0	0	0	0	0	0	0	0	Blunt	0	0	1	1	34
1124	ASA	1	0.0548	0.0153	0.0099	0.0198	0	0	0	90	0		1	2	1	3	0		0		0		0		0		0		0		44	0	White	30.7994	Obese	0	0	0	0	0	0	0	0	Blunt	0	0	1	1	10
1151	Lovenox	1	0.0548	0.0153	0.0099	0.0198	0	0	0	90	0		1	4	1	4	0		0		0		0		0		0		0		24	0	White	24.3811	Normal	0	0	0	0	0	0	0	0	Blunt	0	0	1	0	5
1185	ASA	1	0.0548	0.0153	0.0099	0.0198	0	0	0	90	0		1	1	1	1	0		0		0		0		0		0		0		65	0	White			1	0	0	0	0	0	0	0	Blunt	0	0	1	0	9
1191	ASA	1	0.0548	0.0153	0.0099	0.0198	0	0	0	90	0		1	2	1	6	0		0		0		0		0		0		0		59	1	White	31.25	Obese	0	0	0	0	0	0	0	0	Blunt	0	0	1	1	5
1212	Lovenox	1	0.0548	0.0153	0.0099	0.0198	0	0	0	90	0		1	2	1	3	0		0		0		0		0		0		0		25	0	White	30.8642	Obese	0	0	0	0	0	0	0	0	Blunt	0	0	1	0	11
1245	Lovenox	1	0.0548	0.0153	0.0099	0.0198	0	0	0	90	0		1	2	1	3	0		0		0		0		0		0		0		22	0	Hispanic	35.3667	Obese	1	0	0	0	0	0	0	0	Blunt	0	1	1	0	17
1246	ASA	1	0.0548	0.0153	0.0099	0.0198	0	0	0	90	0		1	3	1	4	0		0		0		0		0		0		0		58	1	White	23.0479	Normal	0	0	0	0	0	0	0	0	Blunt	0	0	1	0	18
1281	Lovenox	1	0.0548	0.0153	0.0099	0.0198	0	0	0	90	0		1	3	1	3	0		0		0		0		0		0		0		42	1	White	36.6542	Obese	0	0	0	0	0	0	0	0	Blunt	0	0	1	0	14
1288	Lovenox	1	0.0548	0.0153	0.0099	0.0198	0	0	0	90	0		1	1	1	1	0		0		0		0		0		0		0		30	0	Black	21.4746	Normal	0	0	0	0	0	0	0	0	Penetrating	0	1	0	0	5
1290	ASA	1	0.0548	0.0153	0.0099	0.0198	0	0	0	90	0		1	2	1	4	0		0		0		0		0		0		0		93	1	White	25.5229	Over	0	0	0	0	0	0	0	0	Blunt	0	0	1	0	4
1324	ASA	1	0.0548	0.0153	0.0099	0.0198	0	0	0	90	0		1	3	1	9	0		0		0		0		0		0		0		45	0	White	51.7166	Obese	0	0	0	0	0	0	0	0		0	1	1	0
1327	ASA	1	0.0548	0.0153	0.0099	0.0198	0	0	0	90	0		1	3	1	3	0		0		0		0		0		0		0		77	1	White	29.7656	Over	0	0	0	0	0	0	0	1	Blunt	0	0	1	1
1014	ASA	1	0.0548	0.0153	0.0099	0.0153	0	0	0	90	0		0		0		0		0		0		0		0		0		1	14	51	1	Black	22.494	Normal	1	0	0	0	0	0	0	0	Blunt	1	0	1	0	41
1072	ASA	1	0.0548	0.0153	0.0099	0.0153	0	0	0	90	0		0		0		0		0		0		0		0		0		1		58	0	White	34.359	Obese	1	0	1	0	0	0	0	0	Blunt	0	0	1	1	14
1132	ASA	1	0.0548	0.0153	0.0099	0.0153	0	0	0	90	0		0		0		0		0		0		0		0		0		1	25	28	0	White	25.3398	Over	1	0	0	0	0	0	0	0	Blunt	0	0	1	1	9
1133	ASA	1	0.0548	0.0153	0.0099	0.0153	0	0	0	90	0		0		0		0		0		0		0		0		0		1	90	80	1	White	23.3256	Normal	0	0	0	0	0	0	0	1	Blunt	0	1	0	0	12
1152	ASA	1	0.0548	0.0153	0.0099	0.0153	0	0	0	90	0		0		0		0		0		0		0		0		0		1		55	1	White	28.1682	Over	0	0	0	0	0	0	0	0	Blunt	0	0	1	1
1159	ASA	1	0.0548	0.0153	0.0099	0.0153	0	0	0	90	0		0		0		0		0		0		0		0		0		1		51	0	Black	26.6449	Over	1	0	0	0	0	0	0	0	Blunt	0	1	1	0	13
1163	Lovenox	1	0.0548	0.0153	0.0099	0.0153	0	0	0	90	0		0		0		0		0		0		0		0		0		1		53	1		34.5294	Obese	0	0	0	0	0	0	0	0	Blunt	0	0	1	1	19
1167	Lovenox	1	0.0548	0.0153	0.0099	0.0153	0	0	0	90	0		0		0		0		0		0		0		0		0		1		28	0	White	24.3553	Normal	1	0	0	0	0	0	0	0	Blunt	0	0	1	1	10
1188	Lovenox	1	0.0548	0.0153	0.0099	0.0153	0	0	0	90	0		0		0		0		0		0		0		0		0		1		25	0	White	24.4069	Normal	1	0	0	1	0	0	0	0	Blunt	0	1	0	0	4
1190	Lovenox	1	0.0548	0.0153	0.0099	0.0153	0	0	0	90	0		0		0		0		0		0		0		0		0		1		20	0	White	21.6049	Normal	1	0	0	0	0	0	0	0	Blunt	0	0	1	0	10
1197	Lovenox	1	0.0548	0.0153	0.0099	0.0153	0	0	0	90	0		0		0		0		0		0		0		0		0		1	18	30	1	Other	41.6529	Obese	1	0	0	0	0	0	0	0	Blunt	0	0	1	1	22
1211	ASA	1	0.0548	0.0153	0.0099	0.0153	0	0	0	90	0		0		0		0		0		0		0		0		0		1		66	0	White	30.0656	Obese	0	0	0	0	0	0	0	0		0	0	1	1
1282	ASA	1	0.0548	0.0153	0.0099	0.0153	0	0	0	90	0		0		0		0		0		0		0		0		0		1		54	0	White	28.4947	Over	0	0	0	0	0	0	0	0	Blunt	0	0	1	0	14
1291	Lovenox	1	0.0548	0.0153	0.0099	0.0153	0	0	0	90	0		0		0		0		0		0		0		0		0		1		27	0	White	24.4389	Normal	0	0	0	0	0	0	0	0	Blunt	0	1	0	0	17
1315	ASA	1	0.0548	0.0153	0.0099	0.0153	0	0	0	90	0		0		0		0		0		0		0		0		0		1		45	1	White	24.7657	Normal	1	0	0	0	0	0	0	0	Blunt	0	0	1	1	5
1319	Lovenox	1	0.0548	0.0153	0.0099	0.0153	0	0	0	90	0		0		0		0		0		0		0		0		0		1		57	0	White	36.8858	Obese	1	0	0	1	0	0	0	1	Blunt	0	0	1	0	5
1003	ASA	1	0.0548	0.0153	0.0099	0.0099	0	0	0	90	0		0		1	3	0		0		0		0		0		0		0		58	1	White	30.2473	Obese	0	0	1	1	1	1	0	0	Blunt	1	0	1	1
1013	ASA	1	0.0548	0.0153	0.0099	0.0099	0	0	0	90	0		0		1	3	0		0		0		0		0		0		0		48	1	Other	26.9686	Over	0	0	1	0	0	0	0	0	Blunt	0	0	1	1	17
1024	Lovenox	1	0.0548	0.0153	0.0099	0.0099	0	0	0	90	0		0		1	5	0		0		0		0		0		0		0		23	0	Black	24.3372	Normal	0	0	0	0	0	0	0	0	Penetrating	0	0	1	1	10
1025	Lovenox	1	0.0548	0.0153	0.0099	0.0099	0	0	0	90	0		1	1	0		0		0		0		0		0		0		0		41	0	Black	30.6059	Obese	0	0	0	0	0	0	0	0	Blunt	0	0	1	0	10
1026	ASA	1	0.0548	0.0153	0.0099	0.0099	0	0	0	90	0		1	1	0		0		0		0		0		0		0		0		24	0	Black	16.7759	Under	0	0	0	0	0	0	0	0	Blunt	0	1	1	0	17
1056	ASA	1	0.0548	0.0153	0.0099	0.0099	0	0	0	90	0		0		1	2	0		0		0		0		0		0		0		79	1	White	22.4926	Normal	0	0	1	0	0	0	0	0	Blunt	0	1	0	1	4
1064	Lovenox	1	0.0548	0.0153	0.0099	0.0099	0	0	0	90	0		1	2	0		0		0		0		0		0		0		0		22	0	White	26.2346	Over	0	0	0	0	0	0	0	0	Blunt	0	0	1	0	9
1065	Lovenox	1	0.0548	0.0153	0.0099	0.0099	0	0	0	90	0		1	2	0		0		0		0		0		0		0		0		70	0	White	30.4827	Obese	0	0	0	0	0	0	0	0	Blunt	0	0	1	0	9
1068	ASA	1	0.0548	0.0153	0.0099	0.0099	0	0	0	90	0		1	2	0		0		0		0		0		0		0		0		50	0	White	30.8642	Obese	1	0	0	0	0	0	0	0	Blunt	0	0	1	1	4
1075	ASA	1	0.0548	0.0153	0.0099	0.0099	0	0	0	90	0		0		1	1	0		0		0		0		0		0		0		38	0	Other	32.5848	Obese	1	0	0	0	0	0		0	Blunt	0	0	1	1	17
1081	ASA	1	0.0548	0.0153	0.0099	0.0099	0	0	0	90	0		0		1	5	0		0		0		0		0		0		0		83	0	Black	33.9475	Obese	0	0	0	1	0	0	0	1	Blunt	0	0	1	0	9
1087	ASA	1	0.0548	0.0153	0.0099	0.0099	0	0	0	90	0		1	3	0		0		0		0		0		0		0		0		66	1	Hispanic	19.9692	Normal	0	0	0	1	0	0	0	1	Blunt	0	0	1	0	4
1095	ASA	1	0.0548	0.0153	0.0099	0.0099	0	0	0	90	0		0		1	3	0		0		0		0		0		0		0		23	0	White	23.0712	Normal	1	0	0	0	0	0	0	0	Blunt	0	1	1	0	12
1097	Lovenox	1	0.0548	0.0153	0.0099	0.0099	0	0	0	90	0		0		1	3	0		0		0		0		0		0		0		58	1	Black	32.8429	Obese	0	0	0	0	0	0	0	0	Blunt	0	1	1	1	5
1102	ASA	1	0.0548	0.0153	0.0099	0.0099	0	0	0	90	0		1	2	0		0		0		0		0		0		0		0		28	1	White	36.09	Obese	1	0	0	0	0	0	0	0	Blunt	0	0	1	0	19
1118	Lovenox	1	0.0548	0.0153	0.0099	0.0099	0	0	0	90	0		0		1	6	0		0		0		0		0		0		0		83	1	White	25.9695	Over	0	0	0	0	0	0	0	0	Blunt	0	1	1	0	9
1123	Lovenox	1	0.0548	0.0153	0.0099	0.0099	0	0	0	90	0		0		1	2	0		0		0		0		0		0		0		71	0	White	39.7604	Obese	0	0	0	1	1	0	0	1	Blunt	0	0	1	1	13
1127	Lovenox	1	0.0548	0.0153	0.0099	0.0099	0	0	0	90	0		1	2	0		0		0		0		0		0		0		0		26	0	Other	27.2062	Over	0	0	0	0	0	0	0	0	Blunt	0	1	1	0	9
1131	ASA	1	0.0548	0.0153	0.0099	0.0099	0	0	0	90	0		0		1	5	0		0		0		0		0		0		0		23	0	White	34.4757	Obese	0	1	0	0	0	0	0	0	Blunt	0	0	1	1	4
1135	ASA	1	0.0548	0.0153	0.0099	0.0099	0	0	0	90	0		0		1	3	0		0		0		0		0		0		0		20	0	Black	20.9302	Normal	0	0	0	0	0	0	0	0	Blunt	0	0	1	0	12
1138	Lovenox	1	0.0548	0.0153	0.0099	0.0099	0	0	0	90	0		0		1	4	0		0		0		0		0		0		0		88	1	White	29.3505	Over	0	0	0	0	0	0	0	0	Blunt	0	0	1	1	10
1141	ASA	1	0.0548	0.0153	0.0099	0.0099	0	0	0	90	0		0		1	4	0		0		0		0		0		0		0		52	1	White	23.8832	Normal	0	0	1	0	0	0	0	0	Blunt	0	1	1	1	14
1142	Lovenox	1	0.0548	0.0153	0.0099	0.0099	0	0	0	90	0		1	2	0		0		0		0		0		0		0		0		31	0	White	26.8787	Over	0	0	0	0	0	0	0	0	Blunt	0	0	1	1	4
1143	ASA	1	0.0548	0.0153	0.0099	0.0099	0	0	0	90	0		0		1	2	0		0		0		0		0		0		0		92	0	White	24.2224	Normal	0	0	0	1	0	0	0	1	Blunt	0	1	1	0	10
1144	Lovenox	1	0.0548	0.0153	0.0099	0.0099	0	0	0	90	0		0		1	4	0		0		0		0		0		0		0		59	0	White	37.6746	Obese	1	0	0	1	0	0	0	1	Blunt	0	0	1	0	9
1145	Lovenox	1	0.0548	0.0153	0.0099	0.0099	0	0	0	90	0		1	1	0		0		0		0		0		0		0		0		60	0	Black	28.164	Over	1	0	0	0	0	0	0	0	Blunt	0	0	1	1	9
1153	Lovenox	1	0.0548	0.0153	0.0099	0.0099	0	0	0	90	0		0		1	7	0		0		0		0		0		0		0		72	1	White	27.3207	Over	0	0	0	0	0	0	0	0	Blunt	0	0	1	1	5
1157	Lovenox	1	0.0548	0.0153	0.0099	0.0099	0	0	0	90	0		0		1	4	0		0		0		0		0		0		0		85	1	White	18.3391	Under	1	1	0	0	0	0	0	1	Blunt	0	0	1	0	5
1160	ASA	1	0.0548	0.0153	0.0099	0.0099	0	0	0	90	0		1	2	0		0		0		0		0		0		0		0		49	1	White	26.5625	Over	1	0	0	0	0	0	0	0	Blunt	0	0	1	1	5
1162	ASA	1	0.0548	0.0153	0.0099	0.0099	0	0	0	90	0		0		1	1	0		0		0		0		0		0		0		21	1	Other	25.6088	Over	0	0	0	0	0	0	0	0	Blunt	0	0	1	0	9
1166	ASA	1	0.0548	0.0153	0.0099	0.0099	0	0	0	90	0		1	2	0		0		0		0		0		0		0		0		75	1	White	37.209	Obese	0	0	0	1	0	0	0	0	Blunt	0	0	1	1	9
1170	Lovenox	1	0.0548	0.0153	0.0099	0.0099	0	0	0	90	0		0		1	15	0		0		0		0		0		0		0		36	0	Black	26.6193	Over	0	0	0	0	0	0	0	0		1	0	1	0
1171	Lovenox	1	0.0548	0.0153	0.0099	0.0099	0	0	0	90	0		1	2	0		0		0		0		0		0		0		0		53	0	White	28.2342	Over	0	0	0	0	0	0	0	0	Blunt	0	0	1	0	1
1173	ASA	1	0.0548	0.0153	0.0099	0.0099	0	0	0	90	0		0		1	3	0		0		0		0		0		0		0		22	1	Black	22.1484	Normal	0	0	0	0	0	0	0	0	Blunt	0	0	1	1	10
1175	ASA	1	0.0548	0.0153	0.0099	0.0099	0	0	0	90	0		0		1	3	0		0		0		0		0		0		0		22	0	White	20.8055	Normal	1	0	0	0	0	0	0	0	Blunt	0	0	1	0	22
1177	ASA	1	0.0548	0.0153	0.0099	0.0099	0	0	0	90	0		0		1	4	0		0		0		0		0		0		0		28	0	White	33.488	Obese	1	0	0	0	0	0	0	0	Blunt	0	1	1	1	19
1178	Lovenox	1	0.0548	0.0153	0.0099	0.0099	0	0	0	90	0		0		1	1	0		0		0		0		0		0		0		76	1	White	20.9985	Normal	0	0	0	0	0	0	0	1	Blunt	1	0	1	0	9
1179	Lovenox	1	0.0548	0.0153	0.0099	0.0099	0	0	0	90	0		1	1	0		0		0		0		0		0		0		0		59	0	Black	33.8084	Obese	1	0	0	0	0	0	0	0	Blunt	0	0	1	1	9
1187	Lovenox	1	0.0548	0.0153	0.0099	0.0099	0	0	0	90	0		1	1	0		0		0		0		0		0		0		0		35	0	Black	29.6915	Over	0	0	0	0	0	0	0	0	Blunt	0	0	1	1	9
1194	Lovenox	1	0.0548	0.0153	0.0099	0.0099	0	0	0	90	0		1	2	0		0		0		0		0		0		0		0		81	1	White	24.977	Normal	0	0	0	0	0	0	0	1	Blunt	0	0	1	0	14
1198	Lovenox	1	0.0548	0.0153	0.0099	0.0099	0	0	0	90	0		1	1	0		0		0		0		0		0		0		0		49	0	White	40.1617	Obese	0	0	0	0	0	0	0	0	Blunt	0	0	1	1	10
1200	ASA	1	0.0548	0.0153	0.0099	0.0099	0	0	0	90	0		1	6	0		0		0		0		0		0		0		0		27	1	White	25.8219	Over	0	0	0	0	0	0	0	0	Blunt	0	0	1	1	5
1217	Lovenox	1	0.0548	0.0153	0.0099	0.0099	0	0	0	90	0		1	2	0		0		0		0		0		0		0		0		18	0	White	23.1481	Normal	1	0	0	0	0	0	0	0	Other	0	0	1	0
1223	Lovenox	1	0.0548	0.0153	0.0099	0.0099	0	0	0	90	0		1	3	0		0		0		0		0		0		0		0		36	0	White	33.9842	Obese	1	0	0	0	0	0	0	0	Blunt	0	0	1	1	9
1229	Lovenox	1	0.0548	0.0153	0.0099	0.0099	0	0	0	90	0		1	2	0		0		0		0		0		0		0		0		51	0	White	26.0331	Over	0	0	0	0	0	0	0	0	Blunt	0	1	1	0	17
1234	ASA	1	0.0548	0.0153	0.0099	0.0099	0	0	0	90	0		1	2	0		0		0		0		0		0		0		0		18	1	Hispanic	23.3256	Normal	0	0	0	0	0	0	0	0	Blunt	0	1	1	0	14
1239	Lovenox	1	0.0548	0.0153	0.0099	0.0099	0	0	0	90	0		0		1	5	0		0		0		0		0		0		0		27	0	White	18.8889	Normal	1	0	0	0	0	0	0	0		0	0	1	0
1251	Lovenox	1	0.0548	0.0153	0.0099	0.0099	0	0	0	90	0		0		1	4	0		0		0		0		0		0		0		64	1	White	25.831	Over	0	0	0	0	0	0	0	1	Blunt	1	0	1	0	9
1257	ASA	1	0.0548	0.0153	0.0099	0.0099	0	0	0	90	0		1	2	0		0		0		0		0		0		0		0		67	0	White	27.2008	Over	0	0	0	0	0	0	0	0	Blunt	1	0	1	1	4
1262	Lovenox	1	0.0548	0.0153	0.0099	0.0099	0	0	0	90	0		1	2	0		0		0		0		0		0		0		0		33	0	Black	26.2346	Over	0	0	0	0	0	0	0	0	Blunt	0	0	1	0	12
1266	ASA	1	0.0548	0.0153	0.0099	0.0099	0	0	0	90	0		0		1	6	0		0		0		0		0		0		0		43	0	White	22.9138	Normal	1	0	0	0	0	0	0	0	Blunt	0	1	1	0	10
1273	ASA	1	0.0548	0.0153	0.0099	0.0099	0	0	0	90	0		1	2	0		0		0		0		0		0		0		0		65	0	White	32.9273	Obese	0	0	0	1	0	0	0	1	Blunt	0	0	1	0	8
1275	Lovenox	1	0.0548	0.0153	0.0099	0.0099	0	0	0	90	0		1	1	0		0		0		0		0		0		0		0		20	0	White	21.0373	Normal	0	0	0	0	0	0	0	0	Blunt	0	0	1	0	11
1278	Lovenox	1	0.0548	0.0153	0.0099	0.0099	0	0	0	90	0		0		1	3	0		0		0		0		0		0		0		18	0	White	24.6914	Normal	1	0	0	0	0	0	0	0	Blunt	0	1	1	1	22
1280	ASA	1	0.0548	0.0153	0.0099	0.0099	0	0	0	90	0		1	3	0		0		0		0		0		0		0		0		66	0	White	20.4604	Normal	1	0	0	0	1	0	0	1	Blunt	0	0	1	0	17
1284	Lovenox	1	0.0548	0.0153	0.0099	0.0099	0	0	0	90	0		1	2	0		0		0		0		0		0		0		0		22	0	White	27.3959	Over	1	0	0	0	0	0	0	0	Blunt	0	1	1	0	27
1289	ASA	1	0.0548	0.0153	0.0099	0.0099	0	0	0	90	0		1	2	0		0		0		0		0		0		0		0		55	0	White	33.2085	Obese	0	0	0	0	0	0	0	1	Blunt	0	0	1	1	9
1292	Lovenox	1	0.0548	0.0153	0.0099	0.0099	0	0	0	90	0		1	1	0		0		0		0		0		0		0		0		35	0	White	25.9516	Over	1	0	0	0	0	0	0	0	Blunt	0	0	1	1	9
1293	ASA	1	0.0548	0.0153	0.0099	0.0099	0	0	0	90	0		1	2	0		0		0		0		0		0		0		0		42	0	White	30.3114	Obese	0	0	0	0	0	0	0	0	Blunt	0	0	1	0	6
1302	Lovenox	1	0.0548	0.0153	0.0099	0.0099	0	0	0	90	0		0		1	3	0		0		0		0		0		0		0		61	0	White	26.2346	Over		0	0	0	0	0	0	0	Blunt	0	0	1	0	11
1320	ASA	1	0.0548	0.0153	0.0099	0.0099	0	0	0	90	0		1	2	0		0		0		0		0		0		0		0		24	1	White	34.1141	Obese	0	0	0	0	0	0	0	0	Blunt	0	0	1	0	5
1001	Lovenox	1	0.0548	0.0153	0.0099	0	0	0	0	90	0		0		0		0		0		0		0		0		0		0		72	1	White	29.2344	Over	0	0	1	0	0	0	0	0	Blunt	0	0	1	1	4
1002	ASA	1	0.0548	0.0153	0.0099	0	0	0	0	90	0		0		0		0		0		0		0		0		0		0		22	1	Black	27.2817	Over	0	0	0	0	0	0	0	0	Blunt	0	0	1	0	17
1004	Lovenox	1	0.0548	0.0153	0.0099	0	0	0	0	90	0		0		0		0		0		0		0		0		0		0		73	1	White			0	0	0	1	0	0	0	0	Blunt	0	0	1	0	9
1005	Lovenox	1	0.0548	0.0153	0.0099	0	0	0	0	90	0		0		0		0		0		0		0		0		0		0		67	1	Black	26.6817	Over	0	0	0	0	0	0	0	0	Blunt	0	1	1	0	14
1006	ASA	1	0.0548	0.0153	0.0099	0	0	0	0	90	0		0		0		0		0		0		0		0		0		0		44	0	White	30.7789	Obese	0	0	0	0	0	0	0	0	Blunt	0	0	1	1	17
1007	Lovenox	1	0.0548	0.0153	0.0099	0	0	0	0	90	0		0		0		0		0		0		0		0		0		0		25	0	White	21.8451	Normal	0	0	0	0	0	0	0	0	Blunt	0	0	1	1	4
1008	ASA	1	0.0548	0.0153	0.0099	0	0	0	0	90	0		0		0		0		0		0		0		0		0		0		57	1	White	31.3366	Obese	0	0	0	0	0	0	0	0	Blunt	0	0	1	0	4
1009	Lovenox	1	0.0548	0.0153	0.0099	0	0	0	0	90	0		0		0		0		0		0		0		0		0		0		58	0	White	26.5228	Over	1	0	0	0	0	0	0	0	Blunt	0	1	0	0	8
1010	Lovenox	1	0.0548	0.0153	0.0099	0	0	0	0	90	0		0		0		0		0		0		0		0		0		0		35	0	Black	27.4115	Over	1	0	0	0	0	0	0	0	Blunt	0	0	1	1	9
1011	ASA	1	0.0548	0.0153	0.0099	0	0	0	0	90	0		0		0		0		0		0		0		0		0		0		75	0	White	26.6731	Over	0	0	0	1	0	0	1	1	Blunt	0	0	1	1	4
1012	Lovenox	1	0.0548	0.0153	0.0099	0	0	0	0	90	0		0		0		0		0		0		0		0		0		0		59	1	White	25.4394	Over	1	0	0	0	0	0	0	0	Blunt	0	0	1	1	17
1015	ASA	1	0.0548	0.0153	0.0099	0	0	0	0	90	0		0		0		0		0		0		0		0		0		0		32	0	Black	38.5	Obese	1	0	0	0	0	0	0	0	Penetrating	0	0	1	1	10
1016	Lovenox	1	0.0548	0.0153	0.0099	0	0	0	0	90	0		0		0		0		0		0		0		0		0		0		67	1	White	34.4301	Obese	0	0	0	0	0	0	0	1	Blunt	1	0	1	1	5
1017	Lovenox	1	0.0548	0.0153	0.0099	0	0	0	0	90	0		0		0		0		0		0		0		0		0		0		49	0	White	20.7191	Normal	0	0	0	0	0	0	0	0	Blunt	0	0	1	0	17
1018	ASA	1	0.0548	0.0153	0.0099	0	0	0	0	90	0		0		0		0		0		0		0		0		0		0		79	1	White	20.5388	Normal	0	0	0	0	0	0	0	0	Blunt	0	1	1	0	19
1020	Lovenox	1	0.0548	0.0153	0.0099	0	0	0	0	90	0		0		0		0		0		0		0		0		0		0		56	1	Black	20.8754	Normal	1	0	0	0	0	0	0	0	Blunt	0	0	1	0	9
1021	ASA	1	0.0548	0.0153	0.0099	0	0	0	0	90	0		0		0		0		0		0		0		0		0		0		46	0	White	24.3662	Normal	1	0	0	0	0	0	0	0	Blunt	0	0	1	0	17
1022	Lovenox	1	0.0548	0.0153	0.0099	0	0	0	0	90	0		0		0		0		0		0		0		0		0		0		58	0	White	32.4074	Obese	0	0	0	0	0	0	0	0	Blunt	0	0	1	1	9
1028	Lovenox	1	0.0548	0.0153	0.0099	0	0	0	0	90	0		0		0		0		0		0		0		0		0		0		82	0	White	23.1481	Normal	0	0	0	0	0	0	0	1	Blunt	0	0	1	0	6
1029	ASA	1	0.0548	0.0153	0.0099	0	0	0	0	90	0		0		0		0		0		0		0		0		0		0		33	1	White	40.1786	Obese	0	0	0	1	0	0	0	0	Blunt	0	0	1	1	13
1030	Lovenox	1	0.0548	0.0153	0.0099	0	0	0	0	90	0		0		0		0		0		0		0		0		0		0		33	0	Black	31.8799	Obese	0	0	0	0	0	0	0	0	Blunt	0	0	1	0	8
1031	ASA	1	0.0548	0.0153	0.0099	0	0	0	0	90	0		0		0		0		0		0		0		0		0		0		62	0	White	26.8464	Over	0	0	0	0	0	0	0	0	Blunt	0	0	1	0	9
1033	ASA	1	0.0548	0.0153	0.0099	0	0	0	0	90	0		0		0		0		0		0		0		0		0		0		38	1	White	33.9414	Obese	1	0	0	0	0	0	0	0	Blunt	0	0	1	1	4
1034	ASA	1	0.0548	0.0153	0.0099	0	0	0	0	90	0		0		0		0		0		0		0		0		0		0		38	0	White	24.4182	Normal	1	0	0	0	0	0	0	0	Blunt	0	0	1	1	9
1035	ASA	1	0.0548	0.0153	0.0099	0	0	0	0	90	0		0		0		0		0		0		0		0		0		0		22	1	Black	29.5398	Over	0	0	0	0	0	0	0	0	Blunt	0	0	1	1	8
1036	ASA	1	0.0548	0.0153	0.0099	0	0	0	0	90	0		0		0		0		0		0		0		0		0		0		22	0	White	22.123	Normal	1	0	0	0	0	0	0	0	Blunt	0	1	1	0	10
1037	Lovenox	1	0.0548	0.0153	0.0099	0	0	0	0	90	0		0		0		0		0		0		0		0		0		0		68	0	Black	22.7204	Normal	1	0	0	1	0	0	0	1	Blunt	0	0	1	1	9
1038	Lovenox	1	0.0548	0.0153	0.0099	0	0	0	0	90	0		0		0		0		0		0		0		0		0		0		68	0	White	27.4653	Over	1	0	0	0	0	0	0	0	Blunt	0	0	1	0	5
1040	Lovenox	1	0.0548	0.0153	0.0099	0	0	0	0	90	0		0		0		0		0		0		0		0		0		0		26	0	White	27592.5	Obese	1	0	0	0	0	0	0	0	Blunt	0	1	0	0	14
1041	ASA	1	0.0548	0.0153	0.0099	0	0	0	0	90	0		0		0		0		0		0		0		0		0		0		74	1	Black	20.1853	Normal	1	0	0	0	0	0	0	1		0	0	1	0
1042	Lovenox	1	0.0548	0.0153	0.0099	0	0	0	0	90	0		0		0		0		0		0		0		0		0		0		18	0	Black	22.6169	Normal	1	0	0	0	0	0	0	0	Penetrating	0	0	1	0	29
1043	ASA	1	0.0548	0.0153	0.0099	0	0	0	0	90	0		0		0		0		0		0		0		0		0		0		26	1	Black	24.1071	Normal	1	0	1	0	0	0	0	0	Blunt	0	0	1	0	5
1044	Lovenox	1	0.0548	0.0153	0.0099	0	0	0	0	90	0		0		0		0		0		0		0		0		0		0		52	1	White	29.9725	Over	1	0	0	0	0	0	0	0	Blunt	0	0	1	1	17
1045	Lovenox	1	0.0548	0.0153	0.0099	0	0	0	0	90	0		0		0		0		0		0		0		0		0		0		47	0	Black	28.0452	Over	0	0	0	0	0	0	0	0	Blunt	0	0	1	1	4
1046	ASA	1	0.0548	0.0153	0.0099	0	0	0	0	90	0		0		0		0		0		0		0		0		0		0		77	1	White	18.9445	Normal	0	0	0	0	0	0	0	0	Blunt	0	0	1	1	4
1048	Lovenox	1	0.0548	0.0153	0.0099	0	0	0	0	90	0		0		0		0		0		0		0		0		0		0		27	0	Black	45.2147	Obese		0	0	0	0	0	0	0		0	0	1	1
1049	ASA	1	0.0548	0.0153	0.0099	0	0	0	0	90	0		0		0		0		0		0		0		0		0		0		21	0	Mixed	23.7206	Normal	1	0	0	0	0	0	0	0	Blunt	0	0	1	0	14
1050	Lovenox	1	0.0548	0.0153	0.0099	0	0	0	0	90	0		0		0		0		0		0		0		0		0		0		18	1	Black	21.7649	Normal	0	0	0	0	0	1	0	0	Blunt	0	1	0	0	9
1052	Lovenox	1	0.0548	0.0153	0.0099	0	0	0	0	90	0		0		0		0		0		0		0		0		0		0		32	0	White	30.4498	Obese	1	0	0	0	0	0	0	0	Blunt	0	0	1	1	4
1053	ASA	1	0.0548	0.0153	0.0099	0	0	0	0	90	0		0		0		0		0		0		0		0		0		0		28	1	Black	0.00368864	Under	1	0	0	0	0	0	0	0	Blunt	0	0	1	1	17
1054	ASA	1	0.0548	0.0153	0.0099	0	0	0	0	90	0		0		0		0		0		0		0		0		0		0		65	0	White	28.0452	Over	0	0	0	1	0	0	0	1	Blunt	0	1	1	0	17
1055	ASA	1	0.0548	0.0153	0.0099	0	0	0	0	90	0		0		0		0		0		0		0		0		0		0		79	0	White	30.2601	Obese	0	1	0	0	0	0	0	0	Blunt	0	0	1	1	27
1057	Lovenox	1	0.0548	0.0153	0.0099	0	0	0	0	90	0		0		0		0		0		0		0		0		0		0		66	0	White	31.8442	Obese	0	1	0	0	0	0	1	1	Blunt	0	0	1	0	17
1058	Lovenox	1	0.0548	0.0153	0.0099	0	0	0	0	90	0		0		0		0		0		0		0		0		0		0		27	0	Other	21.7356	Normal	1	0	0	0	0	0	0	0	Blunt	0	1	0	0
1059	Lovenox	1	0.0548	0.0153	0.0099	0	0	0	0	90	0		0		0		0		0		0		0		0		0		0		81	0	White	32.8466	Obese	0	0	0	0	0	0	0	1	Blunt	0	0	1	0	12
1060	ASA	1	0.0548	0.0153	0.0099	0	0	0	0	90	0		0		0		0		0		0		0		0		0		0		63	1	White	21.4533	Normal	0	0	0	0	0	0	0	0	Blunt	0	0	1	1	4
1062	ASA	1	0.0548	0.0153	0.0099	0	0	0	0	90	0		0		0		0		0		0		0		0		0		0		28	0	Black	23.3747	Normal	1	0	0	0	0	0	0	0	Blunt	0	0	1	0	10
1063	ASA	1	0.0548	0.0153	0.0099	0	0	0	0	90	0		0		0		0		0		0		0		0		0		0		56	0	Black	21.6716	Normal	1	0	0	0	0	0	0	0	Blunt	0	1	0	0	17
1067	Lovenox	1	0.0548	0.0153	0.0099	0	0	0	0	90	0		0		0		0		0		0		0		0		0		0		20	0	White	20.3052	Normal	1	0	0	0	0	0	0	0	Blunt	0	0	1	0	9
1069	Lovenox	1	0.0548	0.0153	0.0099	0	0	0	0	90	0		0		0		0		0		0		0		0		0		0		25	0	White	32.7793	Obese	0	0	0	0	0	0	0	0	Blunt	0	1	1	1	14
1076	Lovenox	1	0.0548	0.0153	0.0099	0	0	0	0	90	0		0		0		0		0		0		0		0		0		0		33	0	White	22.6075	Normal	1	0	0	1	0	0	0	0	Blunt	0	1	0	0	12
1078	ASA	1	0.0548	0.0153	0.0099	0	0	0	0	90	0		0		0		0		0		0		0		0		0		0		56	1	Black	27.6238	Over	0	0	0	0	0	0	0	0	Blunt	0	0	1	1	12
1079	Lovenox	1	0.0548	0.0153	0.0099	0	0	0	0	90	0		0		0		0		0		0		0		0		0		0		79	0	White	30.801	Obese	0	0	0	1	1	0	0	0	Blunt	1	0	1	1	9
1080	ASA	1	0.0548	0.0153	0.0099	0	0	0	0	90	0		0		0		0		0		0		0		0		0		0		45	0	Other	27.6817	Over	1	0	0	1	0	0	0	0	Blunt	0	0	1	1	4
1082	Lovenox	1	0.0548	0.0153	0.0099	0	0	0	0	90	0		0		0		0		0		0		0		0		0		0		20	0	Black	23.7206	Normal	1	0	0	0	0	0	0	0	Blunt	0	0	1	0	12
1083	Lovenox	1	0.0548	0.0153	0.0099	0	0	0	0	90	0		0		0		0		0		0		0		0		0		0		63	0	White	24.4069	Normal	1	0	0	0	0	0	0	0	Blunt	0	0	1	0	9
1085	Lovenox	1	0.0548	0.0153	0.0099	0	0	0	0	90	0		0		0		0		0		0		0		0		0		0		72	0	White	22.3255	Normal	0	0	0	0	0	0	0	1	Blunt	0	1	0	1	12
1086	ASA	1	0.0548	0.0153	0.0099	0	0	0	0	90	0		0		0		0		0		0		0		0		0		0		48	0	White	24.5172	Normal	0	0	0	0	0	0	0	0	Blunt	0	0	1	0	5
1088	Lovenox	1	0.0548	0.0153	0.0099	0	0	0	0	90	0		0		0		0		0		0		0		0		0		0		24	1	Black	59.9275	Obese	0	0	0	0	0	0	0	0	Blunt	0	0	1	1
1089	ASA	1	0.0548	0.0153	0.0099	0	0	0	0	90	0		0		0		0		0		0		0		0		0		0		85	1	White	29.3848	Over	0	0	0	0	0	0	0	1	Blunt	0	1	0	0	5
1090	Lovenox	1	0.0548	0.0153	0.0099	0	0	0	0	90	0		0		0		0		0		0		0		0		0		0		56	0	Black	31.9377	Obese	1	0	0	1	0	0	0	1	Blunt	0	0	1	1	4
1091	ASA	1	0.0548	0.0153	0.0099	0	0	0	0	90	0		0		0		0		0		0		0		0		0		0		70	1	White	25.5229	Over	0	0	0	0	0	0	0	1	Blunt	0	0	1	0	4
1092	Lovenox	1	0.0548	0.0153	0.0099	0	0	0	0	90	0		0		0		0		0		0		0		0		0		0		18	1	Black	20.8125	Normal	0	0	0	0	0	0	0	0	Blunt	0	0	1	1	17
1093	Lovenox	1	0.0548	0.0153	0.0099	0	0	0	0	90	0		0		0		0		0		0		0		0		0		0		21	0	Black	32.9301	Obese	0	0	0	0	0	0	0	0	Penetrating	0	0	1	1	5
1094	Lovenox	1	0.0548	0.0153	0.0099	0	0	0	0	90	0		0		0		0		0		0		0		0		0		0		36	0	Black	31.6709	Obese	1	0	0	0	0	0	0	0	Blunt	0	0	1	1	12
1096	ASA	1	0.0548	0.0153	0.0099	0	0	0	0	90	0		0		0		0		0		0		0		0		0		0		42	0	White	29.8307	Over	1	0	0	0	0	0	0	0	Blunt	0	0	1	0	4
1098	ASA	1	0.0548	0.0153	0.0099	0	0	0	0	90	0		0		0		0		0		0		0		0		0		0		26	0	Black	23.7289	Normal	0	0	0	0	0	0	0	0	Blunt	0	0	1	1	14
1099	Lovenox	1	0.0548	0.0153	0.0099	0	0	0	0	90	0		0		0		0		0		0		0		0		0		0		40	1	White	15.2416	Under	1	0	0	0	0	0	0	0	Blunt	0	0	1	0	8
1100	ASA	1	0.0548	0.0153	0.0099	0	0	0	0	90	0		0		0		0		0		0		0		0		0		0		26	0	White	29.5619	Over	1	0	0	0	0	0	0	0	Other	0	0	1	0
1103	Lovenox	1	0.0548	0.0153	0.0099	0	0	0	0	90	0		0		0		0		0		0		0		0		0		0		36	1	White	22.8571	Normal	1	0	0	0	0	0	0	0	Blunt	0	1	0	1	17
1104	ASA	1	0.0548	0.0153	0.0099	0	0	0	0	90	0		0		0		0		0		0		0		0		0		0		23	0	Black	26.1224	Over	0	0	0	0	0	0	0	0	Blunt	0	1	1	0	14
1105	Lovenox	1	0.0548	0.0153	0.0099	0	0	0	0	90	0		0		0		0		0		0		0		0		0		0		36	0	Mixed	25.7228	Over	0	0	0	0	0	0	0	0	Blunt	0	1	0	1	5
1106	ASA	1	0.0548	0.0153	0.0099	0	0	0	0	90	0		0		0		0		0		0		0		0		0		0		64	1	Black	12.1416	Under	1	0	0	0	0	0	0	0		0	1	1	1
1107	Lovenox	1	0.0548	0.0153	0.0099	0	0	0	0	90	0		0		0		0		0		0		0		0		0		0		23	0	White	17.8955	Under	0	0	0	0	0	0	0	0	Blunt	0	0	1	0	14
1108	ASA	1	0.0548	0.0153	0.0099	0	0	0	0	90	0		0		0		0		0		0		0		0		0		0		48	0	Black	32.1453	Obese	0	0	0	0	0	0	0	0	Blunt	0	0	1	0	9
1109	ASA	1	0.0548	0.0153	0.0099	0	0	0	0	90	0		0		0		0		0		0		0		0		0		0		25	0	Black	21.1296	Normal	1	0	0	0	0	0	0	0	Blunt	0	0	1	1
1110	Lovenox	1	0.0548	0.0153	0.0099	0	0	0	0	90	0		0		0		0		0		0		0		0		0		0		33	0	Black	33.9646	Obese	0	0	0	0	0	0	0	0	Penetrating	0	0	1	0	10
1111	ASA	1	0.0548	0.0153	0.0099	0	0	0	0	90	0		0		0		0		0		0		0		0		0		0		23	0	Black	22.5	Normal	1	0	0	0	0	0	0	0	Blunt	0	1	1	0	19
1112	Lovenox	1	0.0548	0.0153	0.0099	0	0	0	0	90	0		0		0		0		0		0		0		0		0		0		28	0	Black	25.7582	Over	0	0	0	0	0	0	0	0	Blunt	0	1	0	0	17
1113	Lovenox	1	0.0548	0.0153	0.0099	0	0	0	0	90	0		0		0		0		0		0		0		0		0		0		29	0	Other	28.3205	Over	0	0	0	0	0	0	0	0	Blunt	0	1	0	0	17
1115	ASA	1	0.0548	0.0153	0.0099	0	0	0	0	90	0		0		0		0		0		0		0		0		0		0		43	0	White	57.8586	Obese	1	0	0	1	0	0	0	1	Blunt	0	1	0	0	9
1116	ASA	1	0.0548	0.0153	0.0099	0	0	0	0	90	0		0		0		0		0		0		0		0		0		0		40	0	Black	22.2171	Normal	0	0	0	0	0	0	0	0	Blunt	0	1	0	0	17
1119	ASA	1	0.0548	0.0153	0.0099	0	0	0	0	90	0		0		0		0		0		0		0		0		0		0		59	0	White	26.0648	Over	1	0	0	0	0	0	0	0	Blunt	0	0	1	1	4
1120	Lovenox	1	0.0548	0.0153	0.0099	0	0	0	0	90	0		0		0		0		0		0		0		0		0		0		47	0	White	26.5988	Over	1	0	0	0	0	0	0	0	Blunt	0	1	1	0	8
1121	ASA	1	0.0548	0.0153	0.0099	0	0	0	0	90	0		0		0		0		0		0		0		0		0		0		69	1	White	26.1976	Over	0	0	0	0	0	0	0	0	Blunt	0	0	1	1	5
1125	ASA	1	0.0548	0.0153	0.0099	0	0	0	0	90	0		0		0		0		0		0		0		0		0		0		58	0	White	31.1526	Obese	0	1	0	0	0	0	0	0	Blunt	0	0	1	1	4
1126	Lovenox	1	0.0548	0.0153	0.0099	0	0	0	0	90	0		0		0		0		0		0		0		0		0		0		43	0	White	25.7701	Over	0	0	0	0	0	0	0	0	Blunt	0	1	1	0	17
1128	ASA	1	0.0548	0.0153	0.0099	0	0	0	0	90	0		0		0		0		0		0		0		0		0		0		21	0	White	20.7015	Normal	1	0	0	0	0	0	0	0	Blunt	0	1	1	0	5
1129	Lovenox	1	0.0548	0.0153	0.0099	0	0	0	0	90	0		0		0		0		0		0		0		0		0		0		66	0	White	28.699	Over	1	0	0	0	0	0	0	0	Blunt	0	0	1	1	9
1130	Lovenox	1	0.0548	0.0153	0.0099	0	0	0	0	90	0		0		0		0		0		0		0		0		0		0		18	0	Mixed	26.7299	Over	1	0	0	0	0	0	0	0	Blunt	0	0	1	1	34
1134	Lovenox	1	0.0548	0.0153	0.0099	0	0	0	0	90	0		0		0		0		0		0		0		0		0		0		55	1	Black	56.3905	Obese	0	0	0	0	0	0	0	0	Blunt	0	0	1	1	9
1136	Lovenox	1	0.0548	0.0153	0.0099	0	0	0	0	90	0		0		0		0		0		0		0		0		0		0		22	1	White	28.8959	Over	0	0	0	0	0	1	0	0	Blunt	0	1	1	0	17
1137	ASA	1	0.0548	0.0153	0.0099	0	0	0	0	90	0		0		0		0		0		0		0		0		0		0		34	0	Black	37.1312	Obese	1	0	0	0	0	0	0	0	Blunt	0	0	1	0	14
1139	ASA	1	0.0548	0.0153	0.0099	0	0	0	0	90	0		0		0		0		0		0		0		0		0		0		68	1	White	19.5312	Normal	0	0	0	0	0	0	0	0	Blunt	0	1	1	1	9
1140	Lovenox	1	0.0548	0.0153	0.0099	0	0	0	0	90	0		0		0		0		0		0		0		0		0		0		59	0	White	25.7701	Over	0	0	0	0	0	0	0	0	Blunt	0	0	1	0	10
1146	ASA	1	0.0548	0.0153	0.0099	0	0	0	0	90	0		0		0		0		0		0		0		0		0		0		69	1	White	22.8614	Normal	0	0	0	0	0	1	0	0	Blunt	0	1	1	0	9
1148	Lovenox	1	0.0548	0.0153	0.0099	0	0	0	0	90	0		0		0		0		0		0		0		0		0		0		26	0	Mixed	26.7299	Over	0	0	0	0	0	0	0	0	Blunt	0	1	1	1	8
1149	ASA	1	0.0548	0.0153	0.0099	0	0	0	0	90	0		0		0		0		0		0		0		0		0		0		19	1	Black	26.3605	Over	0	0	0	0	0	0	0	0	Blunt	0	0	1	1	9
1150	Lovenox	1	0.0548	0.0153	0.0099	0	0	0	0	90	0		0		0		0		0		0		0		0		0		0		62	1	White	26.7981	Over	0	0	0	0	0	0	0	0	Other	0	0	1	0
1154	Lovenox	1	0.0548	0.0153	0.0099	0	0	0	0	90	0		0		0		0		0		0		0		0		0		0		29	0	Black	22.3476	Normal	1	0	0	0	0	0	0	0	Blunt	0	0	1	0	10
1155	ASA	1	0.0548	0.0153	0.0099	0	0	0	0	90	0		0		0		0		0		0		0		0		0		0		37	0	White	22.4074	Normal	1	1	0	0	0	0	0	0	Blunt	0	0	1	0	17
1156	ASA	1	0.0548	0.0153	0.0099	0	0	0	0	90	0		0		0		0		0		0		0		0		0		0		39	1	Black	34.4904	Obese	0	0	0	0	0	0	0	0		0	0	1	1
1158	ASA	1	0.0548	0.0153	0.0099	0	0	0	0	90	0		0		0		0		0		0		0		0		0		0		37	0	Black	27.8451	Over	1	0	0	0	0	0	0	0		0	0	1	0
1164	Lovenox	1	0.0548	0.0153	0.0099	0	0	0	0	90	0		0		0		0		0		0		0		0		0		0		21	0	Black	19.5988	Normal	0	0	0	0	0	0	0	0	Blunt	0	1	1	0	10
1165	Lovenox	1	0.0548	0.0153	0.0099	0	0	0	0	90	0		0		0		0		0		0		0		0		0		0		75	0	White	25.4759	Over	0	0	0	0	0	0	0	0	Blunt	0	0	1	0	9
1169	ASA	1	0.0548	0.0153	0.0099	0	0	0	0	90	0		0		0		0		0		0		0		0		0		0		56	0	White	23.051	Normal	1	0	0	0	0	0	0	0	Blunt	0	0	1	1	14
1172	ASA	1	0.0548	0.0153	0.0099	0	0	0	0	90	0		0		0		0		0		0		0		0		0		0		59	0	White	35.6225	Obese	0	0	0	0	0	0	0	0	Blunt	0	0	1	0	14
1174	Lovenox	1	0.0548	0.0153	0.0099	0	0	0	0	90	0		0		0		0		0		0		0		0		0		0		36	0	White	23.6983	Normal	1	0	0	0	0	0	0	0	Blunt	0	0	1	1	5
1180	ASA	1	0.0548	0.0153	0.0099	0	0	0	0	90	0		0		0		0		0		0		0		0		0		0		19	1	White	22.2171	Normal	0	0	0	0	0	1	0	0	Blunt	0	0	1	0	5
1181	Lovenox	1	0.0548	0.0153	0.0099	0	0	0	0	90	0		0		0		0		0		0		0		0		0		0		51	0	White	23.0024	Normal	1	0	0	1	0	0	0	0		0	0	1	0
1183	Lovenox	1	0.0548	0.0153	0.0099	0	0	0	0	90	0		0		0		0		0		0		0		0		0		0		53	0	Black	0.000406086	Under	1	0	0	0	0	0	0	0	Blunt	0	1	1	0	17
1184	ASA	1	0.0548	0.0153	0.0099	0	0	0	0	90	0		0		0		0		0		0		0		0		0		0		31	0	White	25.06	Over	1	0	1	0	0	0	0	0	Blunt	0	0	1	0	17
1186	ASA	1	0.0548	0.0153	0.0099	0	0	0	0	90	0		0		0		0		0		0		0		0		0		0		67	1	White	26.0867	Over	0	0	0	0	0	0	0	0		0	0	1	1
1189	ASA	1	0.0548	0.0153	0.0099	0	0	0	0	90	0		0		0		0		0		0		0		0		0		0		44	0	White	29.3483	Over	0	0	0	0	0	0	0	0	Blunt	0	0	1	0	9
1192	Lovenox	1	0.0548	0.0153	0.0099	0	0	0	0	90	0		0		0		0		0		0		0		0		0		0		24	1	Mixed	19.6503	Normal	1	0	0	0	0	0	0	0	Blunt	1	0	1	1	9
1193	ASA	1	0.0548	0.0153	0.0099	0	0	0	0	90	0		0		0		0		0		0		0		0		0		0		81	0	White	27.1605	Over	0	0	0	0	0	0	0	0	Blunt	0	0	1	1	10
1195	Lovenox	1	0.0548	0.0153	0.0099	0	0	0	0	90	0		0		0		0		0		0		0		0		0		0		89	1	White	23.5457	Normal	0	0	0	1	0	0	0	1	Blunt	0	0	1	0	5
1196	ASA	1	0.0548	0.0153	0.0099	0	0	0	0	90	0		0		0		0		0		0		0		0		0		0		32	1	White	35.653	Obese	0	0	0	0	0	0	0	0	Blunt	0	0	1	1	4
1199	ASA	1	0.0548	0.0153	0.0099	0	0	0	0	90	0		0		0		0		0		0		0		0		0		0		48	0	White	41.71	Obese	0	0	0	0	0	0	0	0	Blunt	0	0	1	1	4
1201	Lovenox	1	0.0548	0.0153	0.0099	0	0	0	0	90	0		0		0		0		0		0		0		0		0		0		22	0	White	24.334	Normal	0	0	0	0	0	0	0	0	Blunt	0	0	1	0	10
1202	Lovenox	1	0.0548	0.0153	0.0099	0	0	0	0	90	0		0		0		0		0		0		0		0		0		0		58	0	White	20.5258	Normal	0	0	0	0	0	0	0	0	Blunt	0	0	1	0	17
1203	ASA	1	0.0548	0.0153	0.0099	0	0	0	0	90	0		0		0		0		0		0		0		0		0		0		29	0	Black	20.6985	Normal	1	0	0	0	0	0	0	0	Blunt	0	1	1	0	4
1204	ASA	1	0.0548	0.0153	0.0099	0	0	0	0	90	0		0		0		0		0		0		0		0		0		0		52	0	White	27.2997	Over	1	0	0	0	0	0	0	0	Blunt	0	0	1	1	4
1207	ASA	1	0.0548	0.0153	0.0099	0	0	0	0	90	0		0		0		0		0		0		0		0		0		0		49	0	White	26.6602	Over	1	0	0	0	0	0	0	0	Blunt	0	1	1	1	5
1208	Lovenox	1	0.0548	0.0153	0.0099	0	0	0	0	90	0		0		0		0		0		0		0		0		0		0		26	0	Black	25.7347	Over	0	0	0	0	0	0	0	0	Blunt	0	0	1	0	19
1209	Lovenox	1	0.0548	0.0153	0.0099	0	0	0	0	90	0		0		0		0		0		0		0		0		0		0		81	1	White	30.644	Obese	0	1	0	0	0	1	1	1	Blunt	0	0	1	1	4
1210	ASA	1	0.0548	0.0153	0.0099	0	0	0	0	90	0		0		0		0		0		0		0		0		0		0		71	1	White	22.4784	Normal	0	0	0	0	0	0	0	0		1	0	1	0
1213	Lovenox	1	0.0548	0.0153	0.0099	0	0	0	0	90	0		0		0		0		0		0		0		0		0		0		28	0	Mixed	22.7244	Normal	0	0	0	0	0	0	0	0	Blunt	0	0	1	0	9
1214	ASA	1	0.0548	0.0153	0.0099	0	0	0	0	90	0		0		0		0		0		0		0		0		0		0		35	0	Other	25.7228	Over	0	0	0	0	0	0	0	0	Blunt	0	1	1	1
1216	Lovenox	1	0.0548	0.0153	0.0099	0	0	0	0	90	0		0		0		0		0		0		0		0		0		0		82	0	White	20.9024	Normal	0	0	0	1	0	0	0	0	Blunt	0	0	1	0	13
1218	ASA	1	0.0548	0.0153	0.0099	0	0	0	0	90	0		0		0		0		0		0		0		0		0		0		36	1	Mixed	21.3407	Normal	1	0	0	0		0	0	1	Blunt	0	0	1	1	5
1219	ASA	1	0.0548	0.0153	0.0099	0	0	0	0	90	0		0		0		0		0		0		0		0		0		0		27	0	White	23.5102	Normal	1	0	0	0	0	0	0	0	Penetrating	0	0	1	0	14
1220	ASA	1	0.0548	0.0153	0.0099	0	0	0	0	90	0		0		0		0		0		0		0		0		0		0		54	1	White	23.9203	Normal	0	0	0	0	0	0	0	0	Blunt	1	1	0	0	5
1221	ASA	1	0.0548	0.0153	0.0099	0	0	0	0	90	0		0		0		0		0		0		0		0		0		0		21	0	White			1	0	0	0	0	0	0	0	Blunt	0	0	1	1	9
1222	Lovenox	1	0.0548	0.0153	0.0099	0	0	0	0	90	0		0		0		0		0		0		0		0		0		0		28	1	White	22.571	Normal	1	0	0	0	0	0	0	0	Blunt	0	0	1	1	12
1224	ASA	1	0.0548	0.0153	0.0099	0	0	0	0	90	0		0		0		0		0		0		0		0		0		0		39	1	Other	37.6492	Obese	0	0	0	0	0	0	0	0	Blunt	0	0	1	0	4
1225	Lovenox	1	0.0548	0.0153	0.0099	0	0	0	0	90	0		0		0		0		0		0		0		0		0		0		55	1	White	32.1396	Obese	0	0	0	0	0	0	0	0	Blunt	0	0	1	1	9
1226	ASA	1	0.0548	0.0153	0.0099	0	0	0	0	90	0		0		0		0		0		0		0		0		0		0		28	0	White	30.7799	Obese	1	0	0	0	0	0	0	0		0	0	1	0
1230	Lovenox	1	0.0548	0.0153	0.0099	0	0	0	0	90	0		0		0		0		0		0		0		0		0		0		56	1	Black	28.4253	Over	0	0	0	0	0	0	0	1		0	0	1	1
1231	ASA	1	0.0548	0.0153	0.0099	0	0	0	0	90	0		0		0		0		0		0		0		0		0		0		66	0	Black	24.5142	Normal	1	0	1	0	0	0	0	0	Blunt	0	1	1	1	12
1232	ASA	1	0.0548	0.0153	0.0099	0	0	0	0	90	0		0		0		0		0		0		0		0		0		0		27	0	Black	23.1481	Normal	1	0	0	0	0	0	0	0	Blunt	0	0	1	1	10
1233	ASA	1	0.0548	0.0153	0.0099	0	0	0	0	90	0		0		0		0		0		0		0		0		0		0		65	1	White	23.7389	Normal	0	0	0	0	0	0	0	0	Blunt	0	1	1	0	9
1235	Lovenox	1	0.0548	0.0153	0.0099	0	0	0	0	90	0		0		0		0		0		0		0		0		0		0		35	1	White	30.0641	Obese	0	0	0	0	0	0	0	0	Blunt	0	0	1	1	9
1236	Lovenox	1	0.0548	0.0153	0.0099	0	0	0	0	90	0		0		0		0		0		0		0		0		0		0		67	0	Black	22.5306	Normal	0	0	0	0	0	0	0	0	Blunt	0	0	1	1
1237	Lovenox	1	0.0548	0.0153	0.0099	0	0	0	0	90	0		0		0		0		0		0		0		0		0		0		62	0	Black	27.7008	Over	1	0	0	0	0	0	0	0	Blunt	0	0	1	0	9
1240	ASA	1	0.0548	0.0153	0.0099	0	0	0	0	90	0		0		0		0		0		0		0		0		0		0		79	0	Black	25.3444	Over	0	0	0	1	0	0	0	0	Blunt	0	0	1	0	9
1241	Lovenox	1	0.0548	0.0153	0.0099	0	0	0	0	90	0		0		0		0		0		0		0		0		0		0		27	0	Black	24.6914	Normal	0	0	0	0	0	0	0	0	Blunt	0	1	1	0	12
1242	ASA	1	0.0548	0.0153	0.0099	0	0	0	0	90	0		0		0		0		0		0		0		0		0		0		20	1	White	27.9166	Over	0	0	0	0	0	0	0	0	Blunt	0	1	0	0	9
1243	Lovenox	1	0.0548	0.0153	0.0099	0	0	0	0	90	0		0		0		0		0		0		0		0		0		0		21	0	Other	30.5354	Obese	0	0	0	0	0	0	0	0	Blunt	0	1	1	0	12
1244	ASA	1	0.0548	0.0153	0.0099	0	0	0	0	90	0		0		0		0		0		0		0		0		0		0		54	0	Black	20.541	Normal	1	0	0	0	0	0	0	0	Blunt	0	1	1	0	17
1247	ASA	1	0.0548	0.0153	0.0099	0	0	0	0	90	0		0		0		0		0		0		0		0		0		0		41	0	White	40.0833	Obese	0	1	0	0	0	0	0	0		0	1	1	1
1248	Lovenox	1	0.0548	0.0153	0.0099	0	0	0	0	90	0		0		0		0		0		0		0		0		0		0		40	0	White	26.2346	Over	1	0	1	0	0	0	0	0	Blunt	0	0	1	1	5
1249	ASA	1	0.0548	0.0153	0.0099	0	0	0	0	90	0		0		0		0		0		0		0		0		0		0		58	1	White	36.898	Obese	0	0	0	0	0	0	0	1	Blunt	0	0	1	1	9
1252	ASA	1	0.0548	0.0153	0.0099	0	0	0	0	90	0		0		0		0		0		0		0		0		0		0		44	1	Black	48.4162	Obese	0	0	0	0	0	0	0	0	Blunt	0	0	1	1	13
1253	Lovenox	1	0.0548	0.0153	0.0099	0	0	0	0	90	0		0		0		0		0		0		0		0		0		0		50	1	White	34.8352	Obese	1	0	0	1	0	0	0	1	Blunt	0	0	1	1
1258	ASA	1	0.0548	0.0153	0.0099	0	0	0	0	90	0		0		0		0		0		0		0		0		0		0		39	0	Black	31.2198	Obese	0	0	0	0	0	0	0	0	Blunt	0	1	0	0	9
1260	ASA	1	0.0548	0.0153	0.0099	0	0	0	0	90	0		0		0		0		0		0		0		0		0		0		28	0	White	25.0575	Over	1	0	0	1	0	0	0	0	Blunt	0	0	1	1	8
1261	ASA	1	0.0548	0.0153	0.0099	0	0	0	0	90	0		0		0		0		0		0		0		0		0		0		75	1	White	34.5189	Obese	0	0	0	0	0	0	0	0	Blunt	0	0	1	0	4
1263	Lovenox	1	0.0548	0.0153	0.0099	0	0	0	0	90	0		0		0		0		0		0		0		0		0		0		36	1	Hispanic	24.192	Normal	0	0	0	0	0	0	0	0	Blunt	0	0	1	1	4
1264	Lovenox	1	0.0548	0.0153	0.0099	0	0	0	0	90	0		0		0		0		0		0		0		0		0		0		53	0	Black	19.4444	Normal	1	0	0	0	0	0	0	0	Blunt	0	0	1	1	5
1265	Lovenox	1	0.0548	0.0153	0.0099	0	0	0	0	90	0		0		0		0		0		0		0		0		0		0		45	1	White	22.663	Normal	0	1	1	0	0	0	0	0	Blunt	1	0	1	1	9
1267	ASA	1	0.0548	0.0153	0.0099	0	0	0	0	90	0		0		0		0		0		0		0		0		0		0		54	0	White	24.0993	Normal	0	0	0	0	0	0	0	0	Blunt	0	0	1	0	29
1268	Lovenox	1	0.0548	0.0153	0.0099	0	0	0	0	90	0		0		0		0		0		0		0		0		0		0		55	0	Mixed	29.51	Over	0	0	0	0	0	0	0	0	Blunt	0	0	1	0	5
1269	ASA	1	0.0548	0.0153	0.0099	0	0	0	0	90	0		0		0		0		0		0		0		0		0		0		47	0	White	21.1373	Normal	0	0	0	0	0	0	0	0	Blunt	0	0	1	1	5
1270	Lovenox	1	0.0548	0.0153	0.0099	0	0	0	0	90	0		0		0		0		0		0		0		0		0		0		30	0	Black	36.0993	Obese	0	0	0	0	0	0	0	0	Blunt	0	0	1	1	4
1271	ASA	1	0.0548	0.0153	0.0099	0	0	0	0	90	0		0		0		0		0		0		0		0		0		0		22	0	Hispanic	25.0593	Over	1	0	0	0	0	0	0	0	Blunt	0	0	1	0	10
1272	Lovenox	1	0.0548	0.0153	0.0099	0	0	0	0	90	0		0		0		0		0		0		0		0		0		0		22	0	White	23.6983	Normal	1	0	0	0	0	0	0	0	Blunt	0	0	1	1	9
1274	ASA	1	0.0548	0.0153	0.0099	0	0	0	0	90	0		0		0		0		0		0		0		0		0		0		51	0	White	32.9602	Obese	0	0	0	0	0	0	0	0	Blunt	0	0	1	0	17
1276	Lovenox	1	0.0548	0.0153	0.0099	0	0	0	0	90	0		0		0		0		0		0		0		0		0		0		55	0	Black	32.1425	Obese	0	0	0	0	0	0	0	0		0	0	1	1
1277	ASA	1	0.0548	0.0153	0.0099	0	0	0	0	90	0		0		0		0		0		0		0		0		0		0		28	0	White	22.9062	Normal	0	0	0	0	0	0	0	0	Blunt	0	1	0	0	5
1279	Lovenox	1	0.0548	0.0153	0.0099	0	0	0	0	90	0		0		0		0		0		0		0		0		0		0		32	0	Black	30.3631	Obese	1	0	0	0	0	0	0	0	Blunt	0	1	1	1	5
1283	ASA	1	0.0548	0.0153	0.0099	0	0	0	0	90	0		0		0		0		0		0		0		0		0		0		44	0	Black	37.037	Obese	0	0	1	0	0	0	0	0	Blunt	0	0	1	0	6
1285	ASA	1	0.0548	0.0153	0.0099	0	0	0	0	90	0		0		0		0		0		0		0		0		0		0		68	1	Hispanic	24.5578	Normal	0	0	0	0	0	0	0	0	Blunt	0	0	1	1	13
1287	Lovenox	1	0.0548	0.0153	0.0099	0	0	0	0	90	0		0		0		0		0		0		0		0		0		0		23	1	Black	34.7107	Obese	0	0	0	0	0	0	0	0	Blunt	0	0	1	0	4
1295	Lovenox	1	0.0548	0.0153	0.0099	0	0	0	0	90	0		0		0		0		0		0		0		0		0		0		86	1	White	25.6	Over	0	0	0	0	0	0	0	0		0	0	1	0
1296	Lovenox	1	0.0548	0.0153	0.0099	0	0	0	0	90	0		0		0		0		0		0		0		0		0		0		34	1	White	21.1392	Normal	1	0	0	0	0	0	0	0	Blunt	0	0	1	1	27
1297	Lovenox	1	0.0548	0.0153	0.0099	0	0	0	0	90	0		0		0		0		0		0		0		0		0		0		59	0	Black	23.0181	Normal	1	0	0	0	0	0	0	0	Blunt	1	0	1	1
1299	ASA	1	0.0548	0.0153	0.0099	0	0	0	0	90	0		0		0		0		0		0		0		0		0		0		18	0	Black	31.5617	Obese	1	0	0	0	0	0	0	0	Blunt	0	0	1	0	9
1300	ASA	1	0.0548	0.0153	0.0099	0	0	0	0	90	0		0		0		0		0		0		0		0		0		0		41	1	Black	30.8173	Obese	0	0	0	0	0	0	0	0		0	0	1	1
1303	ASA	1	0.0548	0.0153	0.0099	0	0	0	0	90	0		0		0		0		0		0		0		0		0		0		49	1	White	38.9739	Obese	1	0	0	0	0	0	0	0	Blunt	0	0	1	1	9
1304	Lovenox	1	0.0548	0.0153	0.0099	0	0	0	0	90	0		0		0		0		0		0		0		0		0		0		47	0	White	29.8606	Over	0	0	0	0	0	0	0	0	Blunt	0	0	1	0	22
1305	ASA	1	0.0548	0.0153	0.0099	0	0	0	0	90	0		0		0		0		0		0		0		0		0		0		53	0	Black	24.6914	Normal	0	0	0	0	0	0	0	0	Blunt	0	0	1	1	10
1306	ASA	1	0.0548	0.0153	0.0099	0	0	0	0	90	0		0		0		0		0		0		0		0		0		0		43	1	White	27.2802	Over	0	0	0	0	0	0	0	0	Blunt	0	0	1	1	12
1307	Lovenox	1	0.0548	0.0153	0.0099	0	0	0	0	90	0		0		0		0		0		0		0		0		0		0		24	0	Black	21.6939	Normal	1	0	0	0	0	0	0	0	Blunt	0	0	1	1	5
1308	Lovenox	1	0.0548	0.0153	0.0099	0	0	0	0	90	0		0		0		0		0		0		0		0		0		0		65	0	White	21.6975	Normal	0	0	0	0	0	0	0	1		0	0	1	1
1310	ASA	1	0.0548	0.0153	0.0099	0	0	0	0	90	0		0		0		0		0		0		0		0		0		0		44	0	White	41.9839	Obese	1	0	0	1	0	0	0	1	Blunt	0	0	1	1	14
1311	Lovenox	1	0.0548	0.0153	0.0099	0	0	0	0	90	0		0		0		0		0		0		0		0		0		0		34	0	Black	21.6837	Normal	0	0	0	0	0	0	0	0	Blunt	0	1	0	0	9
1312	ASA	1	0.0548	0.0153	0.0099	0	0	0	0	90	0		0		0		0		0		0		0		0		0		0		51	0	Black	21.1765	Normal	1	0	0	0	0	0	0	0	Blunt	0	1	1	0	9
1314	Lovenox	1	0.0548	0.0153	0.0099	0	0	0	0	90	0		0		0		0		0		0		0		0		0		0		52	0	White	25.7543	Over	1	1	0	1	0	0	0	0	Blunt	0	0	1	1	5
1317	ASA	1	0.0548	0.0153	0.0099	0	0	0	0	90	0		0		0		0		0		0		0		0		0		0		51	0	White	29.0174	Over	0	0	0	1	0	0	0	0	Blunt	0	0	1	1
1318	Lovenox	1	0.0548	0.0153	0.0099	0	0	0	0	90	0		0		0		0		0		0		0		0		0		0		63	1	White	51.0035	Obese	0	0	0	0	0	0	0	0	Blunt	0	0	1	1	12
1322	Lovenox	1	0.0548	0.0153	0.0099	0	0	0	0	90	0		0		0		0		0		0		0		0		0		0		51	0	White	27.2645	Over	0	0	0	0	0	0	0	0	Penetrating		0	1	0	10
1323	Lovenox	1	0.0548	0.0153	0.0099	0	0	0	0	90	0		0		0		0		0		0		0		0		0		0		47	0	White	31.1468	Obese	0	0	0	0	0	0	0	0	Blunt	0	0	1	0	14
1325	ASA	1	0.0548	0.0153	0.0099	0	0	0	0	90	0		0		0		0		0		0		0		0		0		0		38	0	Black	30.5414	Obese	1	0	0	0	0	0	0	0	Blunt	0	0	1	1	5
1326	ASA	1	0.0548	0.0153	0.0099	0	0	0	0	90	0		0		0		0		0		0		0		0		0		0		30	0	Hispanic	29.7578	Over	0	0	0	0	0	0	0	0	Blunt	0	1	1	1	5
1328	Lovenox	1	0.0548	0.0153	0.0099	0	0	0	0	90	0		0		0		0		0		0		0		0		0		0		18	1	Black	28.4799	Over	0	0	0	0	0	0	0	0	Blunt	0	0	1	1	6
1330	Lovenox	1	0.0548	0.0153	0.0099	0	0	0	0	90	0		0		0		0		0		0		0		0		0		0		91	0	White	22.4986	Normal	0	0	0	0	0	0	0	0	Blunt	0	1	1	0
[truncated: 1 more columns]
